# Supplementary material for: Rapid, Simultaneous, and Automatic Determination of Lead and Cadmium in Cereals with a New High Performance Composite Hollow Cathode Lamp Coupled to Graphite Furnace Atomic Absorption Spectrometry
Source: Molecules. 2022 Dec 5;27(23):8571. doi: 10.3390/molecules27238571 (PMC9740317; doi:10.3390/molecules27238571)
Supplement: Supplementary file 1 [file molecules-27-08571-s001.zip]

Archive with 1 entries (1 files):
- molecules-2040097-supplementary.pdf
